# Supplementary material for: Na3DyCl6
Source: Acta Crystallogr Sect E Struct Rep Online. 2011 Apr 29;67(Pt 5):i33. doi: 10.1107/S1600536811014498 (PMC3089349; doi:10.1107/S1600536811014498)
Supplement: Supplementary file 1 [file e-67-00i33-sup1.cif]

##############################################################################
#                                                                            #
# This CIF contains the data in a paper accepted for publication in          #
# Acta Crystallographica Section E. It conforms to the requirements of       #
# Notes for Authors for Acta Crystallographica Section E, and has been       #
# peer reviewed under the auspices of the IUCr Commission on Journals.       #
#                                                                            #
# Full details of the Crystallographic Information File format               #
# are given in the paper "The Crystallographic Information File (CIF):       #
# a New Standard Archive File for Crystallography" by S. R. Hall, F. H.      #
# Allen and I. D. Brown [Acta Cryst. (1991), A47, 655-685].                  #
#                                                                            #
# The current version of the core CIF dictionary is obtainable from          #
# ftp://ftp.iucr.org/pub/cif_core.dic.                                       #
#                                                                            #
# Software is freely available for graphical display of the structure(s)     #
# in this CIF. For information consult the CIF software page                 #
# http://www.iucr.org/resources/cif/software.                                #
#                                                                            #
# This file may be used for bona fide research purposes within the           #
# scientific community so long as proper attribution is given to the journal # 
# article from which it was obtained.                                        #
#                                                                            #
##############################################################################
data_I
_audit_creation_method     SHELXL-97
_chemical_name_systematic
;
Trisodium hexachloridodysprosate
;
_chemical_name_common     Trisodiumhexachlorodysprosate(III)
_chemical_formula_moiety     ?
_chemical_formula_sum     'Cl6 Dy Na3'
_chemical_formula_iupac     'Na3 Dy Cl6'
_chemical_formula_weight     444.17
_chemical_melting_point     ?
_symmetry_cell_setting     monoclinic
_symmetry_space_group_name_H-M     'P 21/n'
_symmetry_space_group_name_hall     -p2yn
loop_
    _symmetry_equiv_pos_as_xyz
    'x, y, z'
    '-x+1/2, y+1/2, -z+1/2'
    '-x, -y, -z'
    'x-1/2, -y-1/2, z-1/2'
_cell_length_a     6.8791(5)
_cell_length_b     7.2816(5)
_cell_length_c     10.1734(7)
_cell_angle_alpha     90.00
_cell_angle_beta     90.823(4)
_cell_angle_gamma     90.00
_cell_volume     509.54(6)
_cell_formula_units_Z     2
_cell_measurement_reflns_used     8457
_cell_measurement_theta_min     3.4
_cell_measurement_theta_max     28.1
_cell_measurement_temperature     293(2)
_exptl_crystal_description     Block
_exptl_crystal_colour     colourless
_exptl_crystal_size_max     0.20
_exptl_crystal_size_mid     0.15
_exptl_crystal_size_min     0.10
_exptl_crystal_density_diffrn     2.895
_exptl_crystal_density_meas     .
_exptl_crystal_density_method     'not measured'
_exptl_crystal_F_000     402
_exptl_absorpt_coefficient_mu     8.955
_exptl_absorpt_correction_type     numerical
_exptl_absorpt_process_details     '(X-SHAPE; Stoe & Cie 1999)'
_exptl_absorpt_correction_T_min     0.2180
_exptl_absorpt_correction_T_max     0.4140
_diffrn_ambient_temperature     293(2)
_diffrn_radiation_type     Mo-K\a
_diffrn_radiation_wavelength     0.71069
_diffrn_radiation_source     'fine-focus sealed tube'
_diffrn_radiation_monochromator     graphite
_diffrn_measurement_device_type     'Nonius KappaCCD'
_diffrn_measurement_method     'charge cpouled device'
_diffrn_detector_area_resol_mean     ?
_diffrn_reflns_number     12026
_diffrn_reflns_av_R_equivalents     0.0707
_diffrn_reflns_av_sigmaI/netI     0.0269
_diffrn_reflns_theta_min     3.44
_diffrn_reflns_theta_max     28.12
_diffrn_reflns_theta_full     28.12
_diffrn_measured_fraction_theta_max     0.997
_diffrn_measured_fraction_theta_full     0.997
_diffrn_reflns_limit_h_min     -9
_diffrn_reflns_limit_h_max     9
_diffrn_reflns_limit_k_min     -9
_diffrn_reflns_limit_k_max     9
_diffrn_reflns_limit_l_min     -13
_diffrn_reflns_limit_l_max     13
_diffrn_standards_number     ?
_diffrn_standards_interval_count     ?
_diffrn_standards_interval_time     ?
_diffrn_standards_decay_%     ?
_refine_special_details
;
Refinement of <i>F</i>^2^ against ALL reflections. The weighted <i>R</i>-factor
<i>wR</i> and goodness of fit <i>S</i> are based on <i>F</i>^2^, conventional
<i>R</i>-factors <i>R</i> are based on <i>F</i>, with <i>F</i> set to zero for
negative <i>F</i>^2^. The threshold expression of <i>F</i>^2^ >
\s(<i>F</i>^2^) is used only for calculating <i>R</i>-factors(gt) <i>etc</i>.
and is not relevant to the choice of reflections for refinement.
<i>R</i>-factors based on <i>F</i>^2^ are statistically about twice as large
as those based on <i>F</i>, and <i>R</i>- factors based on ALL data will be
even larger.
;
_reflns_number_total     1245
_reflns_number_gt     1124
_reflns_threshold_expression     I>2\s(I)
_refine_ls_structure_factor_coef     Fsqd
_refine_ls_matrix_type     full
_refine_ls_R_factor_all     0.0241
_refine_ls_R_factor_gt     0.0193
_refine_ls_wR_factor_gt     0.0438
_refine_ls_wR_factor_ref     0.0454
_refine_ls_goodness_of_fit_ref     1.081
_refine_ls_restrained_S_all     1.081
_refine_ls_number_reflns     1245
_refine_ls_number_parameters     50
_refine_ls_number_restraints     0
_refine_ls_hydrogen_treatment     .
_refine_ls_weighting_scheme     calc
_refine_ls_weighting_details
         'calc w=1/[\s^2^(Fo^2^)+(0.0199P)^2^+0.2881P] where P=(Fo^2^+2Fc^2^)/3'
_atom_sites_solution_hydrogens     .
_atom_sites_solution_primary     direct
_atom_sites_solution_secondary     difmap
_refine_ls_shift/su_max     0.000
_refine_ls_shift/su_mean     0.000
_refine_diff_density_max     0.838
_refine_diff_density_min     -1.052
_refine_ls_extinction_method     'SHELXL97 (Sheldrick, 2008)'
_refine_ls_extinction_coef     0.0043(5)
_refine_ls_extinction_expression
                                  'Fc^*^=kFc[1+0.001xFc^2^\l^3^/sin(2\q)]^-1/4^'
loop_
    _atom_type_symbol
    _atom_type_description
    _atom_type_scat_dispersion_real
    _atom_type_scat_dispersion_imag
    _atom_type_scat_source
    Na Na 0.0362 0.0249 'International Tables Vol C Tables 4.2.6.8 and 6.1.1.4'
    Dy Dy -0.1892 4.4098 'International Tables Vol C Tables 4.2.6.8 and 6.1.1.4'
    Cl Cl 0.1484 0.1585 'International Tables Vol C Tables 4.2.6.8 and 6.1.1.4'
_computing_data_collection     'COLLECT (Nonius, 1998)'
_computing_cell_refinement     'SCALEPACK (Otwinowski & Minor, 1997)'
_computing_data_reduction     'SCALEPACK and DENZO (Otwinowski & Minor, 1997)'
_computing_structure_solution     'SHELXS97 (Sheldrick, 2008)'
_computing_structure_refinement     'SHELXL97 (Sheldrick, 2008)'
_computing_molecular_graphics     'DIAMOND (Brandenburg, 2006)'
_computing_publication_material     'SHELXL97 (Sheldrick, 2008)'
loop_
    _atom_site_type_symbol
    _atom_site_label
    _atom_site_fract_x
    _atom_site_fract_y
    _atom_site_fract_z
    _atom_site_U_iso_or_equiv
    _atom_site_adp_type
    _atom_site_calc_flag
    _atom_site_refinement_flags
    _atom_site_occupancy
    _atom_site_symmetry_multiplicity
    _atom_site_disorder_assembly
    _atom_site_disorder_group
    Na Na1 0.0000 0.0000 0.5000 0.0291(4) Uani d S 1 2 . .
    Na Na2 0.5218(2) -0.0749(2) 0.24225(18) 0.0499(4) Uani d . 1 1 . .
    Dy Dy 0.0000 0.0000 0.0000 0.01593(9) Uani d S 1 2 . .
    Cl Cl1 0.13816(12) 0.06522(12) 0.23941(8) 0.02834(18) Uani d . 1 1 . .
    Cl Cl2 -0.31489(12) 0.17894(12) 0.06382(9) 0.0358(2) Uani d . 1 1 . .
    Cl Cl3 0.16836(13) 0.30521(11) -0.07742(9) 0.0358(2) Uani d . 1 1 . .
loop_
    _atom_site_aniso_label
    _atom_site_aniso_U_11
    _atom_site_aniso_U_22
    _atom_site_aniso_U_33
    _atom_site_aniso_U_12
    _atom_site_aniso_U_13
    _atom_site_aniso_U_23
    Na1 0.0323(11) 0.0244(10) 0.0303(10) -0.0038(7) -0.0033(9) 0.0027(7)
    Na2 0.0462(9) 0.0341(9) 0.0694(12) -0.0069(7) 0.0029(8) 0.0033(8)
    Dy 0.01762(12) 0.01512(12) 0.01509(12) -0.00060(6) 0.00126(7) -0.00138(6)
    Cl1 0.0334(4) 0.0333(4) 0.0182(3) 0.0032(3) -0.0037(3) -0.0035(3)
    Cl2 0.0322(4) 0.0323(4) 0.0431(5) 0.0149(3) 0.0120(4) 0.0090(4)
    Cl3 0.0350(4) 0.0271(4) 0.0450(5) -0.0123(3) -0.0069(4) 0.0122(4)
_geom_special_details
;
All e.s.d.'s (except the e.s.d. in the dihedral angle between two l.s. planes)
are estimated using the full covariance matrix. The cell e.s.d.'s are taken
into account individually in the estimation of e.s.d.'s in distances, angles
and torsion angles; correlations between e.s.d.'s in cell parameters are only
used when they are defined by crystal symmetry. An approximate (isotropic)
treatment of cell e.s.d.'s is used for estimating e.s.d.'s involving l.s.
planes.
;
loop_
    _geom_bond_atom_site_label_1
    _geom_bond_atom_site_label_2
    _geom_bond_site_symmetry_2
    _geom_bond_distance
    _geom_bond_publ_flag
    Na1 Cl2 4_666 2.7358(8) y
    Na1 Cl2 2_445 2.7358(8) y
    Na1 Cl3 4_566 2.7902(8) y
    Na1 Cl3 2_545 2.7902(8) y
    Na1 Cl1 . 2.8687(8) y
    Na1 Cl1 3_556 2.8687(8) y
    Na1 Na2 2 3.9579(18) ?
    Na1 Na2 4_556 3.9580(18) ?
    Na1 Na2 1_455 4.2126(17) ?
    Na1 Na2 3_656 4.2126(17) ?
    Na2 Cl1 . 2.8295(19) y
    Na2 Cl2 1_655 2.8341(19) y
    Na2 Cl1 2_545 2.8492(19) y
    Na2 Cl3 4_666 2.8612(19) y
    Na2 Cl3 3_655 3.204(2) y
    Na2 Cl2 2_545 3.325(2) y
    Na2 Cl2 1_555 3.488(2) y
    Na2 Na1 2_545 3.9580(18) ?
    Na2 Dy 2_545 4.0608(17) ?
    Na2 Na1 1_655 4.2126(17) ?
    Dy Cl2 . 2.6176(8) y
    Dy Cl2 3 2.6176(8) y
    Dy Cl3 . 2.6320(8) y
    Dy Cl3 3 2.6320(8) y
    Dy Cl1 3 2.6447(8) y
    Dy Cl1 . 2.6447(8) y
    Dy Na2 4 4.0608(17) ?
    Dy Na2 2 4.0608(17) ?
    Cl1 Na2 2 2.8492(19) ?
    Cl2 Na1 2_455 2.7358(8) ?
    Cl2 Na2 1_455 2.8342(19) ?
    Cl2 Na2 2 3.325(2) ?
    Cl2 Na2 1_555 3.488(2) ?
    Cl3 Na1 2 2.7902(8) ?
    Cl3 Na2 4_565 2.8611(19) ?
    Cl3 Na2 3_655 3.204(2) ?
loop_
    _geom_angle_atom_site_label_1
    _geom_angle_atom_site_label_2
    _geom_angle_atom_site_label_3
    _geom_angle_site_symmetry_1
    _geom_angle_site_symmetry_3
    _geom_angle
    _geom_angle_publ_flag
    Cl2 Na1 Cl2 4_666 2_445 180.0 ?
    Cl2 Na1 Cl3 4_666 4_566 90.49(3) ?
    Cl2 Na1 Cl3 2_445 4_566 89.51(3) ?
    Cl2 Na1 Cl3 4_666 2_545 89.51(3) ?
    Cl2 Na1 Cl3 2_445 2_545 90.49(3) ?
    Cl3 Na1 Cl3 4_566 2_545 180.0 ?
    Cl2 Na1 Cl1 4_666 . 85.33(3) ?
    Cl2 Na1 Cl1 2_445 . 94.67(3) ?
    Cl3 Na1 Cl1 4_566 . 86.30(3) ?
    Cl3 Na1 Cl1 2_545 . 93.71(3) ?
    Cl2 Na1 Cl1 4_666 3_556 94.67(3) ?
    Cl2 Na1 Cl1 2_445 3_556 85.33(3) ?
    Cl3 Na1 Cl1 4_566 3_556 93.71(3) ?
    Cl3 Na1 Cl1 2_545 3_556 86.29(3) ?
    Cl1 Na1 Cl1 . 3_556 180.00(3) ?
    Cl2 Na1 Na2 4_666 2 59.53(3) ?
    Cl2 Na1 Na2 2_445 2 120.47(3) ?
    Cl3 Na1 Na2 4_566 2 53.35(3) ?
    Cl3 Na1 Na2 2_545 2 126.65(3) ?
    Cl1 Na1 Na2 . 2 45.99(3) ?
    Cl1 Na1 Na2 3_556 2 134.01(3) ?
    Cl2 Na1 Na2 4_666 4_556 120.47(3) ?
    Cl2 Na1 Na2 2_445 4_556 59.53(3) ?
    Cl3 Na1 Na2 4_566 4_556 126.65(3) ?
    Cl3 Na1 Na2 2_545 4_556 53.35(3) ?
    Cl1 Na1 Na2 . 4_556 134.01(3) ?
    Cl1 Na1 Na2 3_556 4_556 45.99(3) ?
    Na2 Na1 Na2 2 4_556 180.0 ?
    Cl2 Na1 Na2 4_666 1_455 127.96(3) ?
    Cl2 Na1 Na2 2_445 1_455 52.04(3) ?
    Cl3 Na1 Na2 4_566 1_455 42.45(3) ?
    Cl3 Na1 Na2 2_545 1_455 137.55(3) ?
    Cl1 Na1 Na2 . 1_455 73.28(3) ?
    Cl1 Na1 Na2 3_556 1_455 106.72(3) ?
    Na2 Na1 Na2 2 1_455 72.02(3) ?
    Na2 Na1 Na2 4_556 1_455 107.98(3) ?
    Cl2 Na1 Na2 4_666 3_656 52.04(3) ?
    Cl2 Na1 Na2 2_445 3_656 127.96(3) ?
    Cl3 Na1 Na2 4_566 3_656 137.55(3) ?
    Cl3 Na1 Na2 2_545 3_656 42.45(3) ?
    Cl1 Na1 Na2 . 3_656 106.72(3) ?
    Cl1 Na1 Na2 3_556 3_656 73.28(3) ?
    Na2 Na1 Na2 2 3_656 107.98(3) ?
    Na2 Na1 Na2 4_556 3_656 72.02(3) ?
    Na2 Na1 Na2 1_455 3_656 180.0 ?
    Cl1 Na2 Cl2 . 1_655 97.84(6) ?
    Cl1 Na2 Cl1 . 2_545 88.35(5) ?
    Cl2 Na2 Cl1 1_655 2_545 143.02(7) ?
    Cl1 Na2 Cl3 . 4_666 94.53(6) ?
    Cl2 Na2 Cl3 1_655 4_666 79.84(5) ?
    Cl1 Na2 Cl3 2_545 4_666 136.23(7) ?
    Cl1 Na2 Cl3 . 3_655 144.16(7) ?
    Cl2 Na2 Cl3 1_655 3_655 74.54(5) ?
    Cl1 Na2 Cl3 2_545 3_655 79.25(5) ?
    Cl3 Na2 Cl3 4_666 3_655 117.64(5) ?
    Cl1 Na2 Cl2 . 2_545 139.29(7) ?
    Cl2 Na2 Cl2 1_655 2_545 119.28(5) ?
    Cl1 Na2 Cl2 2_545 2_545 72.36(4) ?
    Cl3 Na2 Cl2 4_666 2_545 77.55(4) ?
    Cl3 Na2 Cl2 3_655 2_545 68.06(4) ?
    Cl1 Na2 Na1 . 2_545 104.40(5) ?
    Cl2 Na2 Na1 1_655 2_545 97.07(5) ?
    Cl1 Na2 Na1 2_545 2_545 46.40(3) ?
    Cl3 Na2 Na1 4_666 2_545 161.07(6) ?
    Cl3 Na2 Na1 3_655 2_545 44.32(3) ?
    Cl2 Na2 Na1 2_545 2_545 88.01(4) ?
    Cl1 Na2 Dy . 2_545 103.79(5) ?
    Cl2 Na2 Dy 1_655 2_545 158.34(6) ?
    Cl1 Na2 Dy 2_545 2_545 40.43(3) ?
    Cl3 Na2 Dy 4_666 2_545 97.19(5) ?
    Cl3 Na2 Dy 3_655 2_545 88.29(4) ?
    Cl2 Na2 Dy 2_545 2_545 39.98(2) ?
    Na1 Na2 Dy 2_545 2_545 78.73(3) ?
    Cl1 Na2 Na1 . 1_655 132.81(6) ?
    Cl2 Na2 Na1 1_655 1_655 90.06(4) ?
    Cl1 Na2 Na1 2_545 1_655 112.16(5) ?
    Cl3 Na2 Na1 4_666 1_655 41.17(3) ?
    Cl3 Na2 Na1 3_655 1_655 82.78(4) ?
    Cl2 Na2 Na1 2_545 1_655 40.45(2) ?
    Na1 Na2 Na1 2_545 1_655 120.74(4) ?
    Dy Na2 Na1 2_545 1_655 74.49(3) ?
    Cl2 Dy Cl2 . 3 180.0 ?
    Cl2 Dy Cl3 . . 91.33(3) ?
    Cl2 Dy Cl3 3 . 88.67(3) ?
    Cl2 Dy Cl3 . 3 88.67(3) ?
    Cl2 Dy Cl3 3 3 91.33(3) ?
    Cl3 Dy Cl3 . 3 180.0 ?
    Cl2 Dy Cl1 . 3 91.73(3) ?
    Cl2 Dy Cl1 3 3 88.27(3) ?
    Cl3 Dy Cl1 . 3 91.71(3) ?
    Cl3 Dy Cl1 3 3 88.29(3) ?
    Cl2 Dy Cl1 . . 88.28(3) ?
    Cl2 Dy Cl1 3 . 91.72(3) ?
    Cl3 Dy Cl1 . . 88.29(3) ?
    Cl3 Dy Cl1 3 . 91.71(3) ?
    Cl1 Dy Cl1 3 . 180.00(3) ?
    Cl2 Dy Na2 . 4 125.31(3) ?
    Cl2 Dy Na2 3 4 54.69(3) ?
    Cl3 Dy Na2 . 4 115.46(3) ?
    Cl3 Dy Na2 3 4 64.54(3) ?
    Cl1 Dy Na2 3 4 44.32(3) ?
    Cl1 Dy Na2 . 4 135.68(3) ?
    Cl2 Dy Na2 . 2 54.69(3) ?
    Cl2 Dy Na2 3 2 125.31(3) ?
    Cl3 Dy Na2 . 2 64.54(3) ?
    Cl3 Dy Na2 3 2 115.46(3) ?
    Cl1 Dy Na2 3 2 135.68(3) ?
    Cl1 Dy Na2 . 2 44.32(3) ?
    Na2 Dy Na2 4 2 180.0 ?
    Dy Cl1 Na2 . . 105.51(5) ?
    Dy Cl1 Na2 . 2 95.24(4) ?
    Na2 Cl1 Na2 . 2 133.80(6) ?
    Dy Cl1 Na1 . . 134.58(3) ?
    Na2 Cl1 Na1 . . 104.61(4) ?
    Na2 Cl1 Na1 2 . 87.61(4) ?
    Dy Cl2 Na1 . 2_455 138.63(3) ?
    Dy Cl2 Na2 . 1_455 99.86(4) ?
    Na1 Cl2 Na2 2_455 1_455 121.47(5) ?
    Dy Cl2 Na2 . 2 85.33(4) ?
    Na1 Cl2 Na2 2_455 2 87.50(4) ?
    Na2 Cl2 Na2 1_455 2 102.36(4) ?
    Dy Cl3 Na1 . 2 134.93(3) ?
    Dy Cl3 Na2 . 4_565 128.25(5) ?
    Na1 Cl3 Na2 2 4_565 96.38(4) ?
    Dy Cl3 Na2 . 3_655 90.78(4) ?
    Na1 Cl3 Na2 2 3_655 82.33(4) ?
    Na2 Cl3 Na2 4_565 3_655 104.74(4) ?
data_global
_journal_date_recd_electronic     2011-04-06
_journal_date_accepted     2011-04-18
_journal_name_full     'Acta Crystallographica, Section E'
_journal_year     2011
_journal_volume     67
_journal_issue      5
_journal_page_first     i33
_journal_page_last     i33
_journal_paper_category     QI
_journal_coeditor_code     HP2006
_publ_contact_author_name     'Thomas Schleid'
_publ_contact_author_address
;
Institut f\"ur Anorganische Chemie, Universit\"at Stuttgart
Pfaffenwaldring 55
70569 Stuttgart, Germany
;
_publ_contact_author_email     schleid@iac.uni-stuttgart.de
_publ_contact_author_fax     ?
_publ_contact_author_phone     ?
_publ_section_title
;
Na~3~DyCl~6~
;
loop_
    _publ_author_name
    _publ_author_address
    'Schurz, Christian M.'
;
Institut f\"ur Anorganische Chemie
Universit\"at Stuttgart
Pfaffenwaldring 55
70569 Stuttgart
Germany
;
    'Meyer, Gerd'
;
Department f\"ur Chemie
Institut f\"ur Anorganische Chemie
Universit\"at zu K\"oln
Greinstrasse 6
50939 K\"oln
Germany
;
    'Schleid, Thomas'
;
Institut f\"ur Anorganische Chemie
Universit\"at Stuttgart
Pfaffenwaldring 55
70569 Stuttgart
Germany
;
_publ_section_synopsis
;
<b>Key indicators:</b> single-crystal X-ray study; T = 293 K; mean \s(Dy--Cl) =
0.0008 \%A; <i>R</i> factor = 0.025; <i>wR</i> factor = 0.048;
data-to-parameter ratio = 24.9.
;
_cell_special_details     .
