# Supplementary material for: Na3DyCl6
Source: Acta Crystallogr Sect E Struct Rep Online. 2011 Apr 29;67(Pt 5):i33. doi: 10.1107/S1600536811014498 (PMC3089349; doi:10.1107/S1600536811014498)
Supplement: Supplementary file 2 [file e-67-00i33-Isup2.hkl]

# 
# h,k,l, Fc-squared, Fo-squared, sigma(Fo-squared) and status flag 
# 
data_I
_shelx_title '   Na3 Dy Cl6  (ccdcm34 in P21/n)' 
_shelx_refln_list_code          4 
_shelx_F_calc_maximum      204.74 
_exptl_crystal_F_000       402.00 
_reflns_d_resolution_high  0.7539 
 
loop_ 
 _symmetry_equiv_pos_as_xyz 
 'x, y, z' 
 '-x+1/2, y+1/2, -z+1/2' 
 '-x, -y, -z' 
 'x-1/2, -y-1/2, z-1/2' 
 
_cell_length_a     6.8791 
_cell_length_b     7.2816 
_cell_length_c    10.1734 
_cell_angle_alpha  90.000 
_cell_angle_beta   90.823 
_cell_angle_gamma  90.000 
 
_shelx_F_squared_multiplier     1.000 
 
loop_ 
 _refln_index_h 
 _refln_index_k 
 _refln_index_l 
 _refln_F_squared_calc 
 _refln_F_squared_meas 
 _refln_F_squared_sigma 
 _refln_observed_status 
   2   0   0     8426.97     8082.08    181.27 o 
   4   0   0     4846.18     4534.05    100.22 o 
   6   0   0    13902.14    14522.07    272.60 o 
   8   0   0     1466.98     1538.04     73.15 o 
   1   1   0    14788.06    14418.66    167.40 o 
   2   1   0     7698.96     7261.91    186.81 o 
   3   1   0     8113.81     7812.03    116.57 o 
   4   1   0     4017.76     3766.16     65.40 o 
   5   1   0     2552.08     2529.19     41.63 o 
   6   1   0        8.24       10.25      4.66 o 
   7   1   0     3927.64     3935.52     96.88 o 
   8   1   0       96.07      124.05     15.36 o 
   9   1   0     1661.42     1561.69     73.80 o 
   0   2   0    13296.54    13497.31    270.62 o 
   1   2   0     1038.33     1071.25     15.67 o 
   2   2   0    29071.33    27980.40    366.21 o 
   3   2   0      778.94      738.64     25.02 o 
   4   2   0     8219.10     8112.80    127.57 o 
   5   2   0      187.36      176.40      9.53 o 
   6   2   0     2790.47     2658.16     48.49 o 
   7   2   0      279.51      288.71     15.98 o 
   8   2   0     3955.84     4000.53    179.75 o 
   1   3   0    24088.30    23928.86    324.30 o 
   2   3   0       47.65       43.61      6.44 o 
   3   3   0      900.47      906.65     18.55 o 
   4   3   0        3.01       21.21      6.57 o 
   5   3   0     8744.77     8593.57    134.01 o 
   6   3   0      808.88      817.71     40.45 o 
   7   3   0     3168.27     3280.20    110.49 o 
   8   3   0        2.71       30.15     20.72 o 
   0   4   0     8735.10     8738.01    207.47 o 
   1   4   0     7290.41     6914.12    124.67 o 
   2   4   0     7756.17     7623.17     92.57 o 
   3   4   0       77.98       88.08      7.97 o 
   4   4   0     6388.76     6452.44    117.63 o 
   5   4   0     1258.30     1253.06     27.58 o 
   6   4   0     2594.78     2658.80     54.57 o 
   7   4   0      482.56      482.15     21.36 o 
   8   4   0     1348.50     1379.60     68.64 o 
   1   5   0     5167.85     5146.54     85.29 o 
   2   5   0        0.49       13.88      4.84 o 
   3   5   0    17054.69    16872.44    325.61 o 
   4   5   0       13.45       25.11      9.49 o 
   5   5   0     1765.13     1700.44     45.74 o 
   6   5   0      155.00      156.36     16.77 o 
   7   5   0     1574.98     1652.85     45.43 o 
   0   6   0     5861.92     5966.36    153.51 o 
   1   6   0      282.77      257.35     12.95 o 
   2   6   0     2311.58     2224.21     38.08 o 
   3   6   0      191.33      176.55     10.65 o 
   4   6   0     2890.04     2866.83     62.78 o 
   5   6   0        0.33       21.97     11.68 o 
   6   6   0     2789.39     2836.49     56.59 o 
   7   6   0      181.32      194.47     25.58 o 
   1   7   0     4315.10     4367.52     76.15 o 
   2   7   0      790.47      782.90     21.27 o 
   3   7   0     4190.22     4166.78     77.53 o 
   4   7   0      462.24      501.70     22.58 o 
   5   7   0     3689.52     3913.95     85.79 o 
   6   7   0        2.76       23.56     18.57 o 
   0   8   0      104.31      103.73     36.07 o 
   1   8   0        3.83       27.70     17.20 o 
   2   8   0     3835.42     3849.95     87.28 o 
   3   8   0       44.30       87.30     15.88 o 
   4   8   0     2891.37     2863.80     93.77 o 
   5   8   0        6.81       31.09     29.67 o 
   1   9   0     2007.14     2087.68     59.94 o 
   2   9   0      277.61      316.95     30.39 o 
   3   9   0     1610.54     1472.39     58.88 o 
  -9   0   1     1518.73     1462.38    155.27 o 
  -7   0   1     1390.34     1400.42     63.90 o 
  -5   0   1     1330.24     1347.33     33.52 o 
  -3   0   1     9827.75     9486.77    183.56 o 
  -1   0   1    10714.48    11042.64    208.54 o 
   1   0   1    13056.62    12305.34    201.84 o 
   3   0   1     4159.17     3833.56    122.42 o 
   5   0   1     5428.37     5254.83    100.30 o 
   7   0   1     5840.54     6036.65    136.19 o 
   9   0   1      383.68      378.57     53.38 o 
  -9   1   1        1.21       46.79     26.06 o 
  -8   1   1     2250.99     2369.84     88.00 o 
  -7   1   1       69.20       57.91      9.08 o 
  -6   1   1     2490.91     2495.22     46.25 o 
  -5   1   1       22.25       15.11      5.48 o 
  -4   1   1     4564.85     4495.06     77.69 o 
  -3   1   1      256.19      223.82      7.00 o 
  -2   1   1    23473.44    23328.63    444.69 o 
  -1   1   1      143.17      163.74      3.81 o 
   0   1   1    13413.94    13678.33    149.17 o 
   1   1   1      105.96      123.24      3.21 o 
   2   1   1      631.16      649.64     14.06 o 
   3   1   1     1399.82     1388.73     21.71 o 
   4   1   1     7163.04     6910.64    116.70 o 
   5   1   1      430.76      392.71     12.62 o 
   6   1   1     4056.34     4114.45     72.73 o 
   7   1   1       35.36       45.91      8.29 o 
   8   1   1      613.85      621.50     21.49 o 
   9   1   1      103.52      147.41     31.40 o 
  -8   2   1        8.36       14.36     17.96 o 
  -7   2   1     1738.31     1838.06     67.44 o 
  -6   2   1       18.84       26.04      8.23 o 
  -5   2   1     1487.30     1559.21     51.99 o 
  -4   2   1      823.04      756.08     15.26 o 
  -3   2   1     7367.81     7308.94    151.19 o 
  -2   2   1     2158.52     2041.50     45.35 o 
  -1   2   1    19860.20    19557.87    248.95 o 
   0   2   1     1728.99     1851.66     32.22 o 
   1   2   1     1488.30     1533.32     25.14 o 
   2   2   1     1527.33     1441.40     29.61 o 
   3   2   1     6519.35     6172.88    129.77 o 
   4   2   1     1975.83     1888.75     38.08 o 
   5   2   1     8159.67     8166.56    137.73 o 
   6   2   1      329.61      319.25     13.05 o 
   7   2   1     1234.71     1201.06     37.68 o 
   8   2   1        9.66       22.69     17.05 o 
  -8   3   1     1621.20     1734.30    103.90 o 
  -7   3   1      300.82      316.63     17.71 o 
  -6   3   1     1758.68     1687.70     42.93 o 
  -5   3   1        4.03        7.91      6.43 o 
  -4   3   1     5605.39     5513.39    106.28 o 
  -3   3   1      235.42      241.01      9.39 o 
  -2   3   1     6298.03     6215.22    151.65 o 
  -1   3   1     3936.30     3905.04     50.59 o 
   0   3   1     7012.97     7103.23     98.50 o 
   1   3   1     2606.91     2514.80     38.98 o 
   2   3   1     9763.79     9726.85    181.01 o 
   3   3   1      323.04      309.13     10.35 o 
   4   3   1     1680.85     1655.94     39.67 o 
   5   3   1      203.89      185.61     12.68 o 
   6   3   1     3521.47     3393.30     64.28 o 
   7   3   1       84.89       89.32     11.81 o 
   8   3   1     1866.92     1857.26     74.74 o 
  -8   4   1       26.15       40.75     20.35 o 
  -7   4   1     1731.11     1814.32     49.05 o 
  -6   4   1        2.73        7.47     10.54 o 
  -5   4   1     3902.29     4038.16     67.06 o 
  -4   4   1      840.27      845.47     26.95 o 
  -3   4   1     3971.66     4034.56     66.06 o 
  -2   4   1      184.74      184.52     10.39 o 
  -1   4   1     6446.23     6582.67     94.94 o 
   0   4   1      319.20      285.83      9.04 o 
   1   4   1     7107.29     6948.34    128.95 o 
   2   4   1        7.55       18.38      5.82 o 
   3   4   1     2789.89     2827.21     66.31 o 
   4   4   1      618.81      608.34     21.16 o 
   5   4   1     3169.47     3171.29     58.02 o 
   6   4   1      363.74      378.09     21.74 o 
   7   4   1     1602.44     1679.45     37.12 o 
   8   4   1      306.56      337.71     43.43 o 
  -7   5   1       34.05       39.65     18.97 o 
  -6   5   1     1826.77     1806.92     36.77 o 
  -5   5   1       26.91       40.45     10.43 o 
  -4   5   1     2375.34     2316.58     58.07 o 
  -3   5   1       95.10       90.42      7.30 o 
  -2   5   1     4042.22     3996.32     64.87 o 
  -1   5   1      374.75      397.81     16.72 o 
   0   5   1     3828.10     3930.02     54.71 o 
   1   5   1     1710.04     1619.39     26.68 o 
   2   5   1     3830.69     3828.04     59.01 o 
   3   5   1      305.20      283.22     10.71 o 
   4   5   1     6211.07     6176.68     84.64 o 
   5   5   1       11.83       19.58     12.90 o 
   6   5   1      912.84      894.75     26.11 o 
   7   5   1      345.28      410.60     25.13 o 
  -7   6   1     1323.03     1284.65     43.22 o 
  -6   6   1        9.52       44.30     15.37 o 
  -5   6   1     2997.51     3042.60     79.03 o 
  -4   6   1      324.03      341.80     16.94 o 
  -3   6   1     3437.08     3398.31     64.80 o 
  -2   6   1       32.97       35.52      8.24 o 
  -1   6   1     1381.95     1389.73     27.44 o 
   0   6   1      501.87      459.60     17.35 o 
   1   6   1     5989.00     6106.46     79.26 o 
   2   6   1      499.04      482.60     15.53 o 
   3   6   1     3863.42     3829.23     73.79 o 
   4   6   1       66.42       67.71     10.50 o 
   5   6   1      273.98      268.25     16.91 o 
   6   6   1       85.16       97.46     18.10 o 
   7   6   1     1462.70     1360.92     49.49 o 
  -6   7   1     1860.08     1785.27     57.48 o 
  -5   7   1       13.69       24.64     14.03 o 
  -4   7   1     1962.76     2158.17     84.41 o 
  -3   7   1        0.83       13.87     11.60 o 
  -2   7   1      583.66      556.12     20.71 o 
  -1   7   1        0.66        6.26     11.64 o 
   0   7   1     3656.18     3773.76     71.60 o 
   1   7   1       63.27       76.61     14.68 o 
   2   7   1     4241.97     4470.44     82.50 o 
   3   7   1      151.63      161.53     12.71 o 
   4   7   1      987.91      978.30     29.72 o 
   5   7   1      120.24      120.49     16.71 o 
   6   7   1     1558.94     1503.26     43.59 o 
  -5   8   1     1759.75     1670.38    117.03 o 
  -4   8   1       85.56       90.02     25.36 o 
  -3   8   1     1370.53     1371.09     60.73 o 
  -2   8   1        2.86        6.37     13.87 o 
  -1   8   1     1768.25     1771.96     45.60 o 
   0   8   1        0.23       26.20     15.70 o 
   1   8   1     1631.74     1593.54     42.96 o 
   2   8   1      155.63      157.32     18.71 o 
   3   8   1     2359.27     2354.38     63.12 o 
   4   8   1       54.59       60.52     20.40 o 
   5   8   1     1110.71     1037.33     51.96 o 
  -3   9   1        4.93        7.92     25.65 o 
  -2   9   1      995.14      970.77     50.24 o 
  -1   9   1        0.01       48.32     29.12 o 
   0   9   1      919.80      905.82     38.15 o 
   1   9   1       58.88       89.31     27.57 o 
   2   9   1     2602.89     2574.14     64.17 o 
   3   9   1       94.93       74.69     29.32 o 
  -8   0   2      351.95      340.98     20.25 o 
  -6   0   2     6260.05     6351.19    229.19 o 
  -4   0   2     9213.68     8858.58    259.42 o 
  -2   0   2     4453.12     4501.31    148.45 o 
   0   0   2    14165.95    14613.02    232.43 o 
   2   0   2     4940.87     4602.49    172.74 o 
   4   0   2     9348.50     8694.86    287.18 o 
   6   0   2     4205.29     4073.41    124.22 o 
   8   0   2      793.00      770.05     38.15 o 
  -8   1   2       43.35       47.58     12.34 o 
  -7   1   2     1707.69     1777.49     38.47 o 
  -6   1   2      463.59      443.31     14.07 o 
  -5   1   2     6931.75     7069.50    123.06 o 
  -4   1   2      939.95      915.66     26.98 o 
  -3   1   2    32735.90    33323.18    712.11 o 
  -2   1   2     1001.60     1020.41     26.18 o 
  -1   1   2    14566.90    14068.91    347.56 o 
   0   1   2       34.13       28.95      3.82 o 
   1   1   2    13286.62    13050.81    179.91 o 
   2   1   2      521.09      486.41     10.05 o 
   3   1   2    28715.48    27737.72    516.55 o 
   4   1   2      238.06      211.11     10.93 o 
   5   1   2     8619.13     8452.24    185.12 o 
   6   1   2      127.22      107.23      8.66 o 
   7   1   2     1897.02     1980.82     34.01 o 
   8   1   2        6.17        9.35      8.81 o 
  -8   2   2     2460.97     2682.63     74.78 o 
  -7   2   2      467.72      460.44     20.86 o 
  -6   2   2     1310.61     1292.33     42.60 o 
  -5   2   2      779.76      763.46     20.72 o 
  -4   2   2     9784.79     9828.12    186.21 o 
  -3   2   2      228.54      211.95      7.27 o 
  -2   2   2    19018.63    18387.54    462.25 o 
  -1   2   2     5586.55     5566.40     72.72 o 
   0   2   2     1196.67     1254.29     18.93 o 
   1   2   2     3628.60     3586.86     43.54 o 
   2   2   2    12458.61    12332.27    179.72 o 
   3   2   2      315.16      289.76      8.30 o 
   4   2   2    11271.13    11001.02    208.95 o 
   5   2   2      296.90      307.76     16.57 o 
   6   2   2     2162.32     2131.03     45.99 o 
   7   2   2       47.95       43.40     12.78 o 
   8   2   2     1289.82     1255.17     42.94 o 
  -8   3   2        4.29       24.18     17.44 o 
  -7   3   2     2495.92     2654.25     99.07 o 
  -6   3   2       43.78       44.10      9.72 o 
  -5   3   2     9412.23     9484.40    154.82 o 
  -4   3   2     1167.07     1089.06     31.38 o 
  -3   3   2     4191.55     4236.89     80.17 o 
  -2   3   2      815.30      779.76     20.38 o 
  -1   3   2    16858.60    17577.38    224.31 o 
   0   3   2      154.40      165.62      6.00 o 
   1   3   2    15799.54    15884.91    173.30 o 
   2   3   2     1808.21     1735.57     25.86 o 
   3   3   2     6003.82     6100.64     99.36 o 
   4   3   2      214.62      223.47      8.95 o 
   5   3   2     7238.41     7023.42    138.72 o 
   6   3   2      402.66      354.64     18.01 o 
   7   3   2     2195.29     2158.43     50.48 o 
   8   3   2       22.98       37.75     26.96 o 
  -8   4   2     1211.32     1140.45     66.38 o 
  -7   4   2      316.94      342.49     17.75 o 
  -6   4   2     2667.40     2734.02     72.82 o 
  -5   4   2       74.45       74.42      8.36 o 
  -4   4   2     7617.20     7663.70    188.57 o 
  -3   4   2      723.12      675.27     17.06 o 
  -2   4   2     7871.47     7797.00    196.94 o 
  -1   4   2       69.94       82.82      8.75 o 
   0   4   2    11075.29    11109.69    118.16 o 
   1   4   2       57.72       56.68      4.80 o 
   2   4   2    10945.39    10838.27    191.36 o 
   3   4   2      492.99      469.07     12.11 o 
   4   4   2     5158.94     5096.81     90.39 o 
   5   4   2        0.02        9.49     11.28 o 
   6   4   2     3048.79     3082.44     53.92 o 
   7   4   2       29.52       34.75     21.48 o 
   8   4   2     1543.69     1372.54     74.36 o 
  -7   5   2     2337.36     2473.35     84.36 o 
  -6   5   2      238.67      297.30     18.59 o 
  -5   5   2     1053.73     1017.99     25.48 o 
  -4   5   2      397.99      393.82     12.12 o 
  -3   5   2     7099.25     7132.76    134.93 o 
  -2   5   2     1247.25     1243.81     38.25 o 
  -1   5   2     5262.22     5352.18     68.80 o 
   0   5   2       42.16       39.29      5.92 o 
   1   5   2     4234.90     4286.33     55.22 o 
   2   5   2      715.04      670.93     15.54 o 
   3   5   2     5549.85     5594.31    130.91 o 
   4   5   2      159.17      156.83     11.07 o 
   5   5   2     2096.34     2055.12     37.93 o 
   6   5   2       57.29       59.54     12.67 o 
   7   5   2     1761.15     1651.58     50.42 o 
  -7   6   2      128.99      103.23     22.92 o 
  -6   6   2     4595.64     4772.08     90.47 o 
  -5   6   2       81.20       70.71     12.74 o 
  -4   6   2     1706.44     1715.17     58.48 o 
  -3   6   2       54.05       53.07      7.27 o 
  -2   6   2     4307.23     4351.65     77.83 o 
  -1   6   2      891.98      892.05     23.70 o 
   0   6   2    14645.35    15136.79    182.19 o 
   1   6   2      325.55      327.91     16.42 o 
   2   6   2     4384.59     4440.75     97.56 o 
   3   6   2      155.21      141.36     10.36 o 
   4   6   2     2597.61     2697.89     42.05 o 
   5   6   2      117.92       91.65     14.66 o 
   6   6   2     2848.50     2986.04     73.70 o 
   7   6   2        0.08       44.41     35.52 o 
  -6   7   2       19.66       39.73     26.90 o 
  -5   7   2     2523.33     2491.99     66.79 o 
  -4   7   2      411.25      440.97     21.21 o 
  -3   7   2     1072.55     1046.45     31.30 o 
  -2   7   2      173.38      170.07     13.40 o 
  -1   7   2     2915.70     3119.18     71.80 o 
   0   7   2        1.34       10.62      8.67 o 
   1   7   2     5322.69     5410.18     83.98 o 
   2   7   2       33.88       34.73     10.29 o 
   3   7   2     1174.58     1097.64     25.89 o 
   4   7   2      118.28      119.29     10.63 o 
   5   7   2     1094.25     1051.88     35.25 o 
   6   7   2        5.04       53.24     24.62 o 
  -4   8   2     1590.11     1442.65     57.96 o 
  -3   8   2       69.79       76.32     14.80 o 
  -2   8   2     3967.86     4072.65    109.39 o 
  -1   8   2       24.26       43.53     22.62 o 
   0   8   2     2891.53     2949.24     76.06 o 
   1   8   2       24.02       20.57     18.27 o 
   2   8   2     3429.45     3366.83     81.55 o 
   3   8   2       39.14       52.27     15.82 o 
   4   8   2     1493.14     1424.76     43.89 o 
  -3   9   2      517.62      392.20     42.28 o 
  -2   9   2       15.64       37.56     31.94 o 
  -1   9   2     2946.42     3085.38     81.71 o 
   0   9   2       12.20       28.76     24.48 o 
   1   9   2     1991.02     2054.16     59.09 o 
   2   9   2       21.92       28.96     21.05 o 
  -7   0   3      798.41      824.68     65.91 o 
  -5   0   3    13149.36    13533.48    412.52 o 
  -3   0   3    10564.96    10759.16    368.19 o 
  -1   0   3      923.55      977.11     19.36 o 
   1   0   3    41919.04    41883.70   1437.24 o 
   3   0   3     8718.22     8172.04    256.97 o 
   5   0   3       38.25       61.25     10.63 o 
   7   0   3     3544.71     3601.61     90.42 o 
  -8   1   3      945.52      950.85     33.40 o 
  -7   1   3        8.54       19.92      8.51 o 
  -6   1   3     4227.49     4351.19    124.49 o 
  -5   1   3     1108.58     1115.35     29.00 o 
  -4   1   3     3045.67     3043.80     95.58 o 
  -3   1   3     3445.78     3297.17    103.40 o 
  -2   1   3     4014.71     4018.79    103.65 o 
  -1   1   3     2388.17     2415.42     52.62 o 
   0   1   3     7602.78     7777.06    117.86 o 
   1   1   3     5575.33     5610.84     87.17 o 
   2   1   3    10177.92     9807.48    138.06 o 
   3   1   3     3720.19     3426.19     63.70 o 
   4   1   3     7866.19     7670.08    147.04 o 
   5   1   3      665.46      613.65     19.16 o 
   6   1   3     1441.98     1419.96     33.47 o 
   7   1   3      134.99      136.70     11.06 o 
   8   1   3     1405.41     1460.08     36.92 o 
  -8   2   3      207.68      202.11     15.13 o 
  -7   2   3     3831.28     4084.25    118.55 o 
  -6   2   3      170.08      160.79      9.07 o 
  -5   2   3     4314.13     4230.35    119.41 o 
  -4   2   3      399.84      377.68     15.42 o 
  -3   2   3     3587.44     3562.61     96.88 o 
  -2   2   3       43.41       53.66      7.26 o 
  -1   2   3    14233.53    13939.47    235.64 o 
   0   2   3     2314.68     2382.74     34.34 o 
   1   2   3     3308.04     3434.66     43.77 o 
   2   2   3       33.03       42.38      5.07 o 
   3   2   3     8506.16     8142.14    148.21 o 
   4   2   3      192.71      183.02      7.92 o 
   5   2   3     3816.90     3798.30     94.52 o 
   6   2   3      511.47      536.13     25.97 o 
   7   2   3      371.43      370.32     21.17 o 
   8   2   3      220.22      209.25     25.18 o 
  -8   3   3      810.61      800.40     36.80 o 
  -7   3   3      271.12      291.31     15.58 o 
  -6   3   3     1650.13     1602.10     51.25 o 
  -5   3   3       60.58       55.37      8.13 o 
  -4   3   3    10834.41    10817.40    315.76 o 
  -3   3   3       63.09       64.66      6.62 o 
  -2   3   3      757.39      787.88     21.48 o 
  -1   3   3      903.67      875.87     18.85 o 
   0   3   3     5137.27     5389.46     73.28 o 
   1   3   3     1508.37     1560.06     25.86 o 
   2   3   3    18458.07    18327.93    311.32 o 
   3   3   3      279.06      302.31      9.23 o 
   4   3   3      596.25      598.81     16.91 o 
   5   3   3      206.17      175.31     10.91 o 
   6   3   3     2223.26     2152.86     54.95 o 
   7   3   3      278.97      284.39     32.84 o 
   8   3   3     2112.90     2140.62     69.12 o 
  -8   4   3       71.18       99.94     20.82 o 
  -7   4   3     1559.81     1511.67     56.45 o 
  -6   4   3      624.60      665.17     29.83 o 
  -5   4   3     2056.60     2216.62     55.81 o 
  -4   4   3      889.73      864.36     28.11 o 
  -3   4   3     3925.95     3928.95    111.99 o 
  -2   4   3     3374.00     3314.77     76.68 o 
  -1   4   3     5248.23     5460.16     68.63 o 
   0   4   3     4651.19     4711.49     56.51 o 
   1   4   3     5375.32     5435.53     67.27 o 
   2   4   3     1635.30     1616.80     31.40 o 
   3   4   3     3358.82     3434.92     57.84 o 
   4   4   3     1939.22     1950.24     38.15 o 
   5   4   3     3328.61     3302.87     63.35 o 
   6   4   3      689.24      641.12     25.42 o 
   7   4   3     1550.11     1498.27     48.81 o 
   8   4   3       29.34       22.50     50.81 o 
  -7   5   3       57.98       77.99     18.57 o 
  -6   5   3     2728.40     2954.84     91.27 o 
  -5   5   3       26.05       25.36      9.81 o 
  -4   5   3      614.40      601.99     20.68 o 
  -3   5   3       27.74       38.11      7.69 o 
  -2   5   3    10491.90    10611.28    152.26 o 
  -1   5   3      264.16      257.38     13.28 o 
   0   5   3     5358.91     5487.45     73.36 o 
   1   5   3      255.93      258.21      9.64 o 
   2   5   3      302.00      328.76     13.40 o 
   3   5   3      104.40      105.77      8.98 o 
   4   5   3     6410.90     6665.24    115.42 o 
   5   5   3       26.57       20.58     14.32 o 
   6   5   3     1226.47     1195.21     40.01 o 
   7   5   3       16.33       29.66     21.97 o 
  -6   6   3       45.63       55.16     16.98 o 
  -5   6   3     1567.05     1639.79     57.71 o 
  -4   6   3       89.63      102.06      8.97 o 
  -3   6   3     2981.33     3003.04     63.09 o 
  -2   6   3      122.64      135.67     13.77 o 
  -1   6   3     1892.05     1965.01     66.81 o 
   0   6   3      281.42      280.88     11.47 o 
   1   6   3     4545.71     4616.59     63.57 o 
   2   6   3      218.83      197.29     13.27 o 
   3   6   3     2104.89     2063.25     35.65 o 
   4   6   3       59.52       46.97      8.75 o 
   5   6   3     1336.55     1368.47     33.63 o 
   6   6   3      120.30      135.53     22.00 o 
  -5   7   3      123.09       93.82     14.35 o 
  -4   7   3     2217.74     2434.28     78.09 o 
  -3   7   3      566.62      562.31     28.27 o 
  -2   7   3     3131.49     3226.61     69.46 o 
  -1   7   3      152.70      124.67     13.96 o 
   0   7   3     3000.88     3022.36     52.15 o 
   1   7   3      312.92      296.18     26.80 o 
   2   7   3     1526.68     1548.66     30.59 o 
   3   7   3      689.15      689.38     23.40 o 
   4   7   3      891.20      839.18     23.74 o 
   5   7   3       96.26       80.47     19.10 o 
  -4   8   3       21.45       21.99     22.25 o 
  -3   8   3     1301.93     1312.66     37.87 o 
  -2   8   3       12.88       11.85     14.17 o 
  -1   8   3     5183.54     5483.56    101.13 o 
   0   8   3       13.04       11.13     16.13 o 
   1   8   3      228.57      266.22     24.71 o 
   2   8   3        0.01       16.05     18.64 o 
   3   8   3     1196.70     1218.15     54.81 o 
   4   8   3       85.22       77.74     22.73 o 
  -2   9   3     1408.88     1257.17     52.17 o 
  -1   9   3      121.10      128.62     23.12 o 
   0   9   3     1325.10     1256.52     53.92 o 
   1   9   3      179.31      195.35     27.89 o 
   2   9   3     1143.07      988.32     46.18 o 
  -8   0   4     2152.02     2140.46    161.28 o 
  -6   0   4     6954.57     7133.38    387.10 o 
  -4   0   4     5025.51     5107.29    266.94 o 
  -2   0   4    15116.46    14987.46    429.79 o 
   0   0   4    30690.24    31259.76    592.26 o 
   2   0   4    21940.51    21148.91    609.99 o 
   4   0   4     5724.17     5627.57    150.07 o 
   6   0   4     3075.09     2912.02     65.04 o 
   8   0   4     3818.47     4002.69    115.55 o 
  -8   1   4       37.22       52.24     15.34 o 
  -7   1   4     3310.92     3297.99    123.10 o 
  -6   1   4       82.98       70.49     10.09 o 
  -5   1   4     4261.82     4214.22    123.16 o 
  -4   1   4      115.09      108.10      5.42 o 
  -3   1   4     3293.50     3417.43     97.40 o 
  -2   1   4       24.04       30.18      3.28 o 
  -1   1   4    11612.83    11525.89    195.07 o 
   0   1   4        1.85       11.79      4.39 o 
   1   1   4    17200.93    17026.27    318.01 o 
   2   1   4        4.45        3.92      3.22 o 
   3   1   4     2784.84     2714.50     43.40 o 
   4   1   4      215.60      213.80     11.58 o 
   5   1   4     2877.97     2747.84     82.94 o 
   6   1   4      244.10      228.99     12.17 o 
   7   1   4     3554.36     3698.84     91.28 o 
   8   1   4       18.60       29.74     13.50 o 
  -8   2   4     2299.23     2343.43     89.95 o 
  -7   2   4        0.31       12.90     10.96 o 
  -6   2   4     4375.83     4516.50    149.48 o 
  -5   2   4        1.90        9.17      6.46 o 
  -4   2   4     5363.86     5187.71    191.77 o 
  -3   2   4       54.35       64.29      7.65 o 
  -2   2   4    10360.88    10156.36    224.14 o 
  -1   2   4     1516.05     1497.73     33.00 o 
   0   2   4    27226.60    27307.94    452.27 o 
   1   2   4      410.28      402.78      9.82 o 
   2   2   4    10504.85    10561.68    168.70 o 
   3   2   4      404.02      406.56     13.89 o 
   4   2   4     4723.25     4632.84    119.93 o 
   5   2   4      354.83      341.38     16.81 o 
   6   2   4     5329.49     5471.94    150.43 o 
   7   2   4       29.09       31.22     11.56 o 
   8   2   4     1482.80     1538.65     58.62 o 
  -8   3   4       24.03       41.78     16.70 o 
  -7   3   4     2945.01     3096.03    109.80 o 
  -6   3   4      336.92      365.74     14.21 o 
  -5   3   4     3836.13     3813.76    126.46 o 
  -4   3   4      435.81      446.31     23.69 o 
  -3   3   4     5393.12     5438.38    159.28 o 
  -2   3   4      647.97      590.98     14.45 o 
  -1   3   4    10739.79    10877.55    234.68 o 
   0   3   4        3.49        2.42      4.96 o 
   1   3   4     9161.39     9305.00    128.59 o 
   2   3   4      952.14      877.01     22.57 o 
   3   3   4     8209.47     8135.10    116.03 o 
   4   3   4      321.90      326.99     10.88 o 
   5   3   4     2474.26     2422.21     60.89 o 
   6   3   4      123.09      108.85     10.79 o 
   7   3   4     2042.74     2115.49     59.10 o 
   8   3   4        0.15        0.04     29.69 o 
  -7   4   4       69.06       85.03     18.56 o 
  -6   4   4     2093.22     2202.40     82.93 o 
  -5   4   4      221.97      213.35     10.82 o 
  -4   4   4     5686.00     5878.55    204.05 o 
  -3   4   4      210.95      211.33     14.05 o 
  -2   4   4     6176.30     6094.22    107.95 o 
  -1   4   4      528.91      519.74     12.06 o 
   0   4   4     5972.27     6111.71     92.60 o 
   1   4   4        4.23       14.75      7.13 o 
   2   4   4     7915.79     8031.57    163.96 o 
   3   4   4      432.21      448.58     19.45 o 
   4   4   4     3546.86     3689.79     61.17 o 
   5   4   4        4.60       12.67      9.24 o 
   6   4   4     2295.99     2308.59     51.49 o 
   7   4   4      245.75      244.35     27.07 o 
  -7   5   4     1335.29     1409.79     73.55 o 
  -6   5   4       30.08       30.13     13.64 o 
  -5   5   4     2786.72     2926.46     71.20 o 
  -4   5   4       75.86       79.21      9.64 o 
  -3   5   4     6358.49     6396.45    142.91 o 
  -2   5   4       35.83       34.75      8.16 o 
  -1   5   4     7830.20     8042.05    103.31 o 
   0   5   4      176.68      188.43      9.90 o 
   1   5   4     6247.65     6462.76     85.22 o 
   2   5   4      495.19      492.17     14.05 o 
   3   5   4     4310.45     4290.06     61.07 o 
   4   5   4        7.19       15.48      8.82 o 
   5   5   4     5200.76     5450.09    138.22 o 
   6   5   4      356.18      369.82     25.44 o 
   7   5   4     1137.76     1018.56     54.80 o 
  -6   6   4     1681.13     1773.77     53.97 o 
  -5   6   4      100.06      114.42     10.86 o 
  -4   6   4     2603.85     2624.17     89.32 o 
  -3   6   4       90.54       90.19      9.96 o 
  -2   6   4     4372.70     4425.63     87.15 o 
  -1   6   4      219.24      229.28     13.48 o 
   0   6   4     1921.36     1932.46     47.41 o 
   1   6   4      360.86      366.92     12.19 o 
   2   6   4     2575.32     2583.56     51.68 o 
   3   6   4        9.85       25.80     10.59 o 
   4   6   4     4362.04     4504.75     97.83 o 
   5   6   4      110.50      134.63     18.67 o 
   6   6   4      828.64      804.08     32.41 o 
  -5   7   4     2291.37     2240.53     66.68 o 
  -4   7   4        6.68       18.48      6.69 o 
  -3   7   4     5296.80     5530.46    148.13 o 
  -2   7   4       57.52       66.53     11.93 o 
  -1   7   4     2226.75     2311.00     59.12 o 
   0   7   4        0.62       12.88     10.35 o 
   1   7   4     3084.30     3093.47     51.66 o 
   2   7   4       17.42       16.47     10.80 o 
   3   7   4     5041.70     5080.08    104.90 o 
   4   7   4       37.62       44.12     13.06 o 
   5   7   4     1486.25     1453.43     47.85 o 
  -4   8   4     1968.01     1919.99     74.51 o 
  -3   8   4       54.75       65.90     16.49 o 
  -2   8   4     2270.84     2324.65     50.07 o 
  -1   8   4       13.53       29.87     13.17 o 
   0   8   4     1428.97     1421.52     38.84 o 
   1   8   4       96.25       82.53     20.87 o 
   2   8   4     1283.38     1213.40     38.29 o 
   3   8   4       32.27       58.24     21.67 o 
   4   8   4     1885.40     1878.70     64.42 o 
  -1   9   4     2030.13     1791.56     81.23 o 
   0   9   4       16.85       48.98     27.14 o 
   1   9   4      964.72      932.17     44.40 o 
  -7   0   5      290.68      336.42     35.34 o 
  -5   0   5     2497.75     2510.11    168.22 o 
  -3   0   5     7237.96     7231.81    576.28 o 
  -1   0   5     3044.68     3052.43     52.19 o 
   1   0   5     9756.69     9962.23    220.00 o 
   3   0   5     2731.85     2677.11     76.12 o 
   5   0   5     3046.23     2965.44     97.44 o 
   7   0   5     3571.56     3646.58     88.04 o 
  -8   1   5     2424.12     2629.79    163.50 o 
  -7   1   5       55.12       59.38     10.10 o 
  -6   1   5     2393.28     2489.02    101.22 o 
  -5   1   5      636.91      621.04     21.37 o 
  -4   1   5     1828.62     1995.40    114.78 o 
  -3   1   5     1147.25     1161.99     46.27 o 
  -2   1   5    16423.73    16672.00    341.27 o 
  -1   1   5        0.68        6.86      5.76 o 
   0   1   5    10086.80    10413.09    159.49 o 
   1   1   5       61.53       52.37      4.44 o 
   2   1   5      810.91      816.94     17.24 o 
   3   1   5      918.75      889.78     17.22 o 
   4   1   5     4634.77     4587.14     91.74 o 
   5   1   5      127.31      134.00     10.87 o 
   6   1   5     3502.98     3500.23     77.09 o 
   7   1   5        0.05        5.84     12.92 o 
   8   1   5      662.24      629.43     46.08 o 
  -8   2   5       72.89       85.43     20.88 o 
  -7   2   5     2984.84     2979.64    103.01 o 
  -6   2   5      631.65      617.29     15.78 o 
  -5   2   5      884.12      864.09     35.20 o 
  -4   2   5      674.02      665.56     23.23 o 
  -3   2   5     2944.02     2987.00     88.49 o 
  -2   2   5     2273.90     2187.41     28.26 o 
  -1   2   5    16465.25    16734.29    294.72 o 
   0   2   5     2000.71     1891.02     34.68 o 
   1   2   5     1686.71     1779.13     42.11 o 
   2   2   5      535.86      526.94     16.60 o 
   3   2   5     2438.31     2460.05     34.38 o 
   4   2   5     1316.95     1313.01     27.10 o 
   5   2   5     5813.60     5831.22    167.56 o 
   6   2   5       88.14       82.58     10.71 o 
   7   2   5     1464.80     1462.04     55.18 o 
   8   2   5        4.65       20.46     31.47 o 
  -8   3   5      782.65      765.36     85.18 o 
  -7   3   5       25.94       20.97     12.07 o 
  -6   3   5     1017.45     1023.93     39.44 o 
  -5   3   5      236.62      231.10     10.77 o 
  -4   3   5     7894.27     7722.35    252.02 o 
  -3   3   5      522.71      516.71     14.28 o 
  -2   3   5     2322.45     2433.63     54.77 o 
  -1   3   5      477.55      461.25     15.31 o 
   0   3   5     4749.49     5056.79     78.07 o 
   1   3   5     2533.94     2534.83     46.21 o 
   2   3   5     7760.35     7918.84    106.12 o 
   3   3   5      178.30      197.49      8.88 o 
   4   3   5     1335.73     1279.44     35.93 o 
   5   3   5       20.45       14.43      8.09 o 
   6   3   5     2307.50     2295.58     63.38 o 
   7   3   5      180.04      191.73     14.05 o 
  -7   4   5     1501.59     1457.65     55.28 o 
  -6   4   5      206.32      194.92     21.78 o 
  -5   4   5     1896.86     1996.88     60.25 o 
  -4   4   5      299.69      309.22     14.84 o 
  -3   4   5     4838.14     5050.33    165.03 o 
  -2   4   5       25.21       30.76      6.63 o 
  -1   4   5     4501.45     4583.70     89.95 o 
   0   4   5      674.63      652.24     20.26 o 
   1   4   5     3534.93     3702.12     60.77 o 
   2   4   5       11.52       20.50      6.56 o 
   3   4   5     3623.44     3598.37     89.01 o 
   4   4   5      267.12      280.38     10.43 o 
   5   4   5     2011.29     2111.88     49.02 o 
   6   4   5      201.37      149.55     17.74 o 
   7   4   5     1027.01      929.02     55.06 o 
  -7   5   5      193.23      165.28     30.67 o 
  -6   5   5     2609.86     2804.92     87.91 o 
  -5   5   5       39.70       25.91      9.80 o 
  -4   5   5      666.82      616.81     27.85 o 
  -3   5   5      770.94      776.27     27.70 o 
  -2   5   5     3838.57     3943.48     73.61 o 
  -1   5   5      593.70      602.64     28.27 o 
   0   5   5     3686.83     3816.00     65.78 o 
   1   5   5      745.82      761.61     18.38 o 
   2   5   5     1938.14     1994.78     55.01 o 
   3   5   5      323.79      331.39     11.59 o 
   4   5   5     3705.33     3936.04     74.64 o 
   5   5   5        1.48       23.42     13.42 o 
   6   5   5     1116.21     1123.73     36.35 o 
  -6   6   5       74.12       79.30     19.73 o 
  -5   6   5     4278.70     4474.27    147.40 o 
  -4   6   5       23.10       21.00     10.88 o 
  -3   6   5     2614.96     2598.05     66.84 o 
  -2   6   5      574.32      554.37     16.18 o 
  -1   6   5      542.70      539.92     15.51 o 
   0   6   5      448.73      424.52     15.25 o 
   1   6   5     5835.52     6002.48    136.19 o 
   2   6   5       21.28       30.54      7.98 o 
   3   6   5     2776.92     2818.24     47.82 o 
   4   6   5      300.85      289.13     17.66 o 
   5   6   5      480.82      443.40     28.24 o 
   6   6   5       10.62       28.73     30.59 o 
  -5   7   5      210.20      146.74     25.03 o 
  -4   7   5     2354.28     2440.93     60.57 o 
  -3   7   5      272.34      258.10     19.27 o 
  -2   7   5     1057.61      949.41     45.66 o 
  -1   7   5       69.35       59.61     13.02 o 
   0   7   5     1092.25     1131.34     29.07 o 
   1   7   5       89.92       91.60     12.29 o 
   2   7   5     3702.12     3760.25     64.52 o 
   3   7   5       96.07       95.56     15.32 o 
   4   7   5     1421.24     1373.65     42.13 o 
   5   7   5       78.04       79.74     21.74 o 
  -3   8   5      883.81      772.85     34.93 o 
  -2   8   5       29.94       34.45     16.03 o 
  -1   8   5     2198.35     2085.34     63.36 o 
   0   8   5       14.88       15.41     12.81 o 
   1   8   5     1091.07     1036.03     54.35 o 
   2   8   5       21.55       30.96     21.31 o 
   3   8   5     1763.22     1705.71     66.02 o 
  -8   0   6     2052.04     2181.71    209.87 o 
  -6   0   6      812.20      780.88     44.06 o 
  -4   0   6     6544.06     6623.74    482.28 o 
  -2   0   6    17200.66    17403.01    556.06 o 
   0   0   6       43.83       56.25      6.98 o 
   2   0   6     7692.26     7520.52    249.12 o 
   4   0   6    10930.42    10891.58    287.95 o 
   6   0   6      530.15      563.16     69.48 o 
   8   0   6     1237.97     1214.26    114.76 o 
  -8   1   6        1.36       26.00     26.88 o 
  -7   1   6     1205.04     1209.98     40.16 o 
  -6   1   6       69.01       67.73     16.60 o 
  -5   1   6     5820.12     6007.66    234.79 o 
  -4   1   6     1455.72     1508.48     75.31 o 
  -3   1   6    10522.41    10629.22    313.40 o 
  -2   1   6      841.46      799.78     18.35 o 
  -1   1   6    10512.22    10908.21    153.17 o 
   0   1   6      206.32      200.99     10.22 o 
   1   1   6     8984.40     9157.91    214.28 o 
   2   1   6     2633.24     2556.63     55.76 o 
   3   1   6     8247.73     7836.19    151.76 o 
   4   1   6      863.11      840.13     19.19 o 
   5   1   6     7199.43     7412.81    150.49 o 
   6   1   6       10.85       29.57      9.57 o 
   7   1   6     1534.48     1505.42     48.70 o 
   8   1   6       97.85      112.90     42.32 o 
  -7   2   6       22.69       13.40     16.73 o 
  -6   2   6     2793.18     2999.30    115.90 o 
  -5   2   6        4.47       14.64      7.80 o 
  -4   2   6     6298.86     6425.47    217.14 o 
  -3   2   6      399.48      397.48     13.38 o 
  -2   2   6     4292.74     4390.59     72.22 o 
  -1   2   6       17.08       23.99      6.53 o 
   0   2   6     9387.05     9703.43    160.38 o 
   1   2   6      213.05      193.55      7.79 o 
   2   2   6     3399.66     3272.36     71.56 o 
   3   2   6      201.13      218.33      8.71 o 
   4   2   6     4809.40     4854.55     96.64 o 
   5   2   6      101.58      110.98      8.42 o 
   6   2   6     4014.01     4124.79    129.99 o 
   7   2   6      208.38      204.52     15.44 o 
  -7   3   6     1961.34     1905.08     70.58 o 
  -6   3   6      265.03      270.46     23.61 o 
  -5   3   6     1710.73     1628.79     56.16 o 
  -4   3   6       54.97       54.73      6.94 o 
  -3   3   6    11560.17    11839.01    235.74 o 
  -2   3   6        8.26       12.57      6.72 o 
  -1   3   6     5762.65     5746.58    118.88 o 
   0   3   6       15.83       19.73      5.43 o 
   1   3   6     2807.91     2821.13     59.20 o 
   2   3   6      131.38      123.93      7.85 o 
   3   3   6    12218.54    12400.67    213.43 o 
   4   3   6      196.61      182.12     10.49 o 
   5   3   6     2297.19     2301.33     83.33 o 
   6   3   6      374.47      389.95     18.91 o 
   7   3   6      992.07     1023.86     44.37 o 
  -7   4   6      211.88      221.94     22.20 o 
  -6   4   6     2282.12     2222.02     70.62 o 
  -5   4   6      273.84      265.84     13.17 o 
  -4   4   6     3752.12     3840.56    148.83 o 
  -3   4   6       28.28       28.60      7.99 o 
  -2   4   6     5373.98     5526.51    114.07 o 
  -1   4   6     3492.44     3561.97     90.31 o 
   0   4   6     6145.03     6371.94     79.46 o 
   1   4   6     1496.63     1492.74     34.89 o 
   2   4   6     6402.35     6491.12     87.41 o 
   3   4   6      362.97      378.63     15.03 o 
   4   4   6     3070.27     3233.17     52.74 o 
   5   4   6      745.81      751.63     21.30 o 
   6   4   6     2031.01     2035.47     56.24 o 
   7   4   6      136.17      132.52     65.79 o 
  -6   5   6      108.53      127.10     21.33 o 
  -5   5   6     3932.54     4267.83    154.68 o 
  -4   5   6       17.57       34.71     10.61 o 
  -3   5   6      846.53      829.56     23.24 o 
  -2   5   6       42.68       43.71      8.39 o 
  -1   5   6     5042.10     5044.75    104.39 o 
   0   5   6        0.45        3.46     10.66 o 
   1   5   6     7403.05     7710.25    115.61 o 
   2   5   6       62.95       39.98      9.68 o 
   3   5   6      571.66      595.39     19.18 o 
   4   5   6       44.25       54.86      9.10 o 
   5   5   6     2875.99     3006.69     60.66 o 
   6   5   6       31.45       46.55     26.01 o 
  -5   6   6        4.25       12.21     15.03 o 
  -4   6   6     2001.30     1939.59     48.92 o 
  -3   6   6       68.23       77.15     11.76 o 
  -2   6   6     4244.72     4261.47    136.80 o 
  -1   6   6       80.35       68.15     11.05 o 
   0   6   6     3778.99     3929.06     96.54 o 
   1   6   6      124.50      133.79     12.92 o 
   2   6   6     4733.64     4971.59    110.23 o 
   3   6   6      172.45      187.40     13.19 o 
   4   6   6     2451.24     2497.22     62.48 o 
   5   6   6       26.42       28.26     22.16 o 
  -4   7   6      138.66       99.45     20.43 o 
  -3   7   6     1563.62     1633.15     50.86 o 
  -2   7   6      202.30      157.39     12.41 o 
  -1   7   6     2033.60     2055.27     66.35 o 
   0   7   6       11.40       25.15     12.35 o 
   1   7   6     2912.17     2912.32     64.37 o 
   2   7   6      464.57      476.19     20.58 o 
   3   7   6     1890.58     1894.41     49.75 o 
   4   7   6      122.30      100.56     21.51 o 
  -3   8   6        2.15       19.28     31.36 o 
  -2   8   6      867.16      863.98     31.43 o 
  -1   8   6        3.93       17.36     21.52 o 
   0   8   6     5213.41     5100.73    154.15 o 
   1   8   6       31.04       44.14     24.68 o 
   2   8   6     1398.85     1341.95     49.00 o 
   3   8   6       18.29        7.47     54.17 o 
  -7   0   7      906.15      956.05     60.56 o 
  -5   0   7     6653.23     7108.45    358.35 o 
  -3   0   7     4427.52     4597.41    219.30 o 
  -1   0   7     1843.99     1899.60     46.09 o 
   1   0   7     6500.65     6721.18    224.49 o 
   3   0   7     6931.78     6773.00    142.46 o 
   5   0   7     1288.17     1234.67     43.30 o 
   7   0   7      387.41      358.37     29.50 o 
  -7   1   7       46.43       38.22     26.40 o 
  -6   1   7     2240.72     2189.36    102.77 o 
  -5   1   7       57.82       49.11     12.51 o 
  -4   1   7     3540.70     3489.74    150.73 o 
  -3   1   7      176.68      160.72     11.20 o 
  -2   1   7     2073.93     2048.57     36.93 o 
  -1   1   7       84.05       70.68      6.96 o 
   0   1   7     2641.76     2738.54     49.12 o 
   1   1   7      298.05      287.21     10.44 o 
   2   1   7     7559.26     7592.69    151.08 o 
   3   1   7       19.03       17.30      7.03 o 
   4   1   7     3131.87     3250.28     60.11 o 
   5   1   7       97.34       75.40      9.73 o 
   6   1   7      817.17      818.12     21.44 o 
   7   1   7       41.22       14.91     16.76 o 
  -7   2   7     1812.73     1766.41     63.79 o 
  -6   2   7        3.41       19.33     13.87 o 
  -5   2   7     3452.92     3790.85    190.39 o 
  -4   2   7       34.16        6.85      8.75 o 
  -3   2   7     3520.22     3591.08     58.94 o 
  -2   2   7      226.79      214.89     14.47 o 
  -1   2   7     2653.45     2879.56     62.27 o 
   0   2   7       31.85       21.27      7.39 o 
   1   2   7     6119.98     6254.70    133.44 o 
   2   2   7        0.08       16.33      6.15 o 
   3   2   7     4275.19     4361.76     88.29 o 
   4   2   7      408.44      395.93     13.29 o 
   5   2   7     1179.05     1173.94     36.25 o 
   6   2   7        2.87       26.69     12.39 o 
   7   2   7     1137.73     1182.36     59.63 o 
  -7   3   7      132.10      155.91     25.02 o 
  -6   3   7     1864.68     1959.90    104.59 o 
  -5   3   7        5.37        4.72     12.42 o 
  -4   3   7     3971.62     3985.60     96.67 o 
  -3   3   7      209.51      223.53     10.01 o 
  -2   3   7     2013.87     1997.91     35.26 o 
  -1   3   7      420.53      403.78     21.51 o 
   0   3   7     3601.15     3800.22     87.54 o 
   1   3   7      979.28      931.04     24.30 o 
   2   3   7     4167.32     4322.18     73.55 o 
   3   3   7       68.76       60.62      8.44 o 
   4   3   7     2829.84     2832.53     64.92 o 
   5   3   7        0.04        6.95      9.75 o 
   6   3   7      970.12      989.76     32.45 o 
   7   3   7       65.12       60.62     26.63 o 
  -6   4   7      257.26      230.40     16.16 o 
  -5   4   7     1201.26     1172.34     47.48 o 
  -4   4   7      263.69      250.53     13.23 o 
  -3   4   7     2792.54     2893.86     82.30 o 
  -2   4   7      379.81      338.03     14.86 o 
  -1   4   7     3707.09     3810.54     87.85 o 
   0   4   7      214.82      211.78     12.61 o 
   1   4   7     2199.14     2278.07     45.32 o 
   2   4   7       14.93       26.34      7.86 o 
   3   4   7     2916.47     2895.93     53.67 o 
   4   4   7      397.52      400.97     14.81 o 
   5   4   7     1732.84     1863.81     44.91 o 
   6   4   7       35.43       48.84     20.32 o 
  -6   5   7     1524.73     1389.20     46.21 o 
  -5   5   7        1.13       22.63     13.64 o 
  -4   5   7     1313.06     1391.23     60.42 o 
  -3   5   7        0.13        7.00      8.24 o 
  -2   5   7     3383.10     3444.23     84.08 o 
  -1   5   7        5.25       11.48      8.47 o 
   0   5   7     3790.98     3880.79     72.77 o 
   1   5   7      500.69      481.88     17.79 o 
   2   5   7     1903.78     1928.70     34.47 o 
   3   5   7        0.39       16.03     10.35 o 
   4   5   7     1029.02      968.98     25.89 o 
   5   5   7       74.95       88.66     18.64 o 
   6   5   7     1676.41     1529.46    120.92 o 
  -5   6   7     1210.33     1145.46     39.59 o 
  -4   6   7       97.93      109.96     15.75 o 
  -3   6   7     1383.07     1288.10     45.00 o 
  -2   6   7        2.94       16.79     11.74 o 
  -1   6   7     2507.80     2538.72     59.22 o 
   0   6   7      208.27      205.75     12.22 o 
   1   6   7     2089.93     2170.68     46.36 o 
   2   6   7       28.25       27.74     10.84 o 
   3   6   7      841.15      845.81     22.83 o 
   4   6   7       26.01       25.84     15.42 o 
   5   6   7     1740.57     1661.33     71.83 o 
  -4   7   7      853.60      969.47     31.09 o 
  -3   7   7       67.94       76.98     16.66 o 
  -2   7   7     3305.20     3331.37    115.78 o 
  -1   7   7       40.71       45.00     12.78 o 
   0   7   7     1770.01     1696.89     39.42 o 
   1   7   7       17.45       30.00     13.00 o 
   2   7   7      628.72      595.94     22.78 o 
   3   7   7        0.25       14.94     18.77 o 
   4   7   7     1506.69     1363.63    131.07 o 
  -1   8   7     2094.32     1934.46     76.74 o 
   0   8   7       18.35       41.46     23.52 o 
   1   8   7     1017.12      878.89     45.42 o 
  -6   0   8     1787.02     1747.47    108.11 o 
  -4   0   8     2776.40     2587.13    120.97 o 
  -2   0   8     8916.91     8954.23    255.83 o 
   0   0   8     5858.46     6029.34    100.80 o 
   2   0   8     9555.70     9777.43    295.16 o 
   4   0   8     3492.90     3493.46    108.34 o 
   6   0   8     1066.14     1037.97     37.02 o 
  -7   1   8     2183.99     2086.44    142.65 o 
  -6   1   8      268.59      302.75     38.63 o 
  -5   1   8     3943.38     4067.33    172.66 o 
  -4   1   8      355.62      279.98     27.26 o 
  -3   1   8     1040.16     1073.38     31.73 o 
  -2   1   8      174.72      167.43      8.06 o 
  -1   1   8     5869.09     6105.12     89.73 o 
   0   1   8       45.47       52.16      6.72 o 
   1   1   8     9993.25    10310.68    223.54 o 
   2   1   8      300.49      282.33     11.84 o 
   3   1   8     1556.05     1532.32     31.60 o 
   4   1   8      252.54      262.20     15.18 o 
   5   1   8     1463.21     1555.02     40.17 o 
   6   1   8       22.29       24.40     13.35 o 
   7   1   8     2112.44     2176.37    111.44 o 
  -7   2   8      270.27      253.74     35.21 o 
  -6   2   8     3832.60     3848.55    134.45 o 
  -5   2   8      257.62      225.81     17.91 o 
  -4   2   8     3106.69     3043.84    108.35 o 
  -3   2   8       26.89       14.13      4.83 o 
  -2   2   8     2076.18     2041.39     45.00 o 
  -1   2   8     2129.64     2197.28     42.23 o 
   0   2   8    13145.94    13882.82    284.48 o 
   1   2   8      399.71      368.50     17.29 o 
   2   2   8     5465.38     5450.07    113.66 o 
   3   2   8      281.19      267.23     11.24 o 
   4   2   8     1400.35     1392.99     40.64 o 
   5   2   8      359.40      373.29     20.11 o 
   6   2   8     2735.69     2859.10     71.94 o 
   7   2   8        0.41       59.76     47.66 o 
  -6   3   8        0.44        3.71     17.58 o 
  -5   3   8      888.51      872.45     51.49 o 
  -4   3   8      541.55      606.46     44.02 o 
  -3   3   8     6206.48     6486.21    155.59 o 
  -2   3   8      189.49      171.97     11.72 o 
  -1   3   8     4100.46     4208.31     63.74 o 
   0   3   8      209.61      220.25     13.32 o 
   1   3   8     2960.31     2970.79     68.47 o 
   2   3   8      714.65      670.71     16.75 o 
   3   3   8     5832.51     6049.26    108.03 o 
   4   3   8        6.84       41.48     12.05 o 
   5   3   8     1371.16     1367.53     36.16 o 
   6   3   8      207.63      221.85     22.12 o 
  -6   4   8     1838.81     1656.18     90.91 o 
  -5   4   8        0.01       11.48     10.32 o 
  -4   4   8     2115.60     2105.20     53.14 o 
  -3   4   8      252.71      230.98     12.22 o 
  -2   4   8     3811.83     3954.30     86.61 o 
  -1   4   8       21.53       28.29     11.62 o 
   0   4   8     4166.11     4394.06     69.68 o 
   1   4   8      200.93      189.74      9.26 o 
   2   4   8     2913.18     2908.38     50.97 o 
   3   4   8      106.73      109.29     10.48 o 
   4   4   8     2363.37     2294.83     41.15 o 
   5   4   8       14.14       30.69     16.30 o 
   6   4   8     1472.38     1332.50     56.48 o 
  -5   5   8     3093.32     2990.09     66.68 o 
  -4   5   8      344.75      334.72     18.89 o 
  -3   5   8     1785.04     1806.08     65.57 o 
  -2   5   8      417.44      378.63     17.23 o 
  -1   5   8     3765.63     3859.01     99.02 o 
   0   5   8       60.66       63.79      8.56 o 
   1   5   8     4312.89     4434.05     63.74 o 
   2   5   8      466.49      434.70     15.36 o 
   3   5   8     1592.53     1589.11     30.44 o 
   4   5   8       36.35       39.04     14.72 o 
   5   5   8     2455.76     2514.83     89.40 o 
  -4   6   8     2334.27     2338.29     82.23 o 
  -3   6   8       38.41       52.76     14.24 o 
  -2   6   8     3994.73     4013.41    127.64 o 
  -1   6   8      518.26      512.05     27.26 o 
   0   6   8      473.41      446.62     19.08 o 
   1   6   8       82.60       93.74     12.82 o 
   2   6   8     2071.80     2108.54     37.48 o 
   3   6   8       51.21       67.23     13.59 o 
   4   6   8     2681.27     2700.12     65.93 o 
  -3   7   8     2722.73     2553.02    102.08 o 
  -2   7   8       45.84       40.42     17.75 o 
  -1   7   8     2235.65     2233.80    104.27 o 
   0   7   8        0.23       20.73     13.64 o 
   1   7   8      968.13      887.64     35.84 o 
   2   7   8      130.51      107.57     24.35 o 
   3   7   8     2261.17     2269.21     74.33 o 
  -5   0   9      785.17      724.19     37.86 o 
  -3   0   9     1185.09     1055.59     38.07 o 
  -1   0   9     9798.89    10343.31    187.13 o 
   1   0   9      965.49      949.13     23.85 o 
   3   0   9      768.69      782.66     26.93 o 
   5   0   9     4108.80     4298.09    123.53 o 
  -6   1   9     1021.72      945.31     51.40 o 
  -5   1   9      189.36      208.18     26.74 o 
  -4   1   9     1955.33     2018.01     89.40 o 
  -3   1   9      352.82      333.93     12.94 o 
  -2   1   9     4850.32     5164.56     76.62 o 
  -1   1   9       10.21        4.59      9.84 o 
   0   1   9     4487.01     4630.14     82.70 o 
   1   1   9      754.01      727.25     19.51 o 
   2   1   9     1813.35     1789.25     39.57 o 
   3   1   9      480.39      487.49     19.62 o 
   4   1   9     1181.62     1166.01     27.15 o 
   5   1   9       18.08       23.55     10.94 o 
   6   1   9     2079.55     2184.53     63.19 o 
  -6   2   9       16.59       25.76     21.25 o 
  -5   2   9     1053.67     1007.15     44.88 o 
  -4   2   9      161.56      147.46     17.27 o 
  -3   2   9     3151.33     3173.17     42.51 o 
  -2   2   9        6.87       11.52      9.07 o 
  -1   2   9     2591.34     2638.13     49.32 o 
   0   2   9       29.67       23.41     10.19 o 
   1   2   9     3712.54     3822.40    116.88 o 
   2   2   9       28.02       33.65      9.56 o 
   3   2   9     1269.04     1234.15     32.55 o 
   4   2   9       69.97       63.90     10.42 o 
   5   2   9     1224.37     1234.63     40.85 o 
   6   2   9      144.47      139.76     24.27 o 
  -6   3   9     1700.34     1548.24     68.50 o 
  -5   3   9        2.44       17.95     25.53 o 
  -4   3   9      921.27      974.92     52.33 o 
  -3   3   9       48.87       51.21     10.33 o 
  -2   3   9     3825.22     4053.49     63.40 o 
  -1   3   9        5.29        6.42     14.39 o 
   0   3   9     3861.73     4086.70     65.65 o 
   1   3   9      264.64      252.25     13.71 o 
   2   3   9      624.88      622.49     19.19 o 
   3   3   9       27.17       38.11     10.60 o 
   4   3   9     2759.01     2920.68     77.16 o 
   5   3   9      240.05      226.81     19.09 o 
   6   3   9     1258.98     1223.95     66.51 o 
  -5   4   9     1388.73     1307.46     87.86 o 
  -4   4   9       47.37       49.79     14.97 o 
  -3   4   9     2214.46     2369.31     66.91 o 
  -2   4   9      883.10      899.16     23.82 o 
  -1   4   9     2544.75     2712.67     46.96 o 
   0   4   9      728.16      725.73     22.14 o 
   1   4   9     1833.17     1815.50     32.99 o 
   2   4   9       22.55       23.43      8.08 o 
   3   4   9     2123.01     2108.74     43.23 o 
   4   4   9      668.28      664.11     28.33 o 
   5   4   9     1139.58     1141.24     49.58 o 
  -4   5   9     2552.07     2584.87    132.83 o 
  -3   5   9      103.35      109.08     15.33 o 
  -2   5   9      869.79      812.74     33.69 o 
  -1   5   9       20.45       38.30     13.32 o 
   0   5   9     1146.58     1233.29     32.97 o 
   1   5   9       94.87       81.80      9.16 o 
   2   5   9     3758.49     3861.34     82.85 o 
   3   5   9        5.02       29.55     13.14 o 
   4   5   9      608.79      597.45     30.58 o 
  -3   6   9     1306.79     1230.84     78.91 o 
  -2   6   9        0.97       30.91     16.65 o 
  -1   6   9     1439.88     1502.51     52.93 o 
   0   6   9       62.72       81.17     17.57 o 
   1   6   9     1383.67     1385.60     42.45 o 
   2   6   9       49.27       47.44     17.12 o 
   3   6   9     1650.03     1602.62     48.54 o 
  -1   7   9        0.79       27.21     25.94 o 
   0   7   9      773.48      728.91     37.00 o 
   1   7   9       46.00       50.75     24.30 o 
  -6   0  10      442.78      344.72     53.57 o 
  -4   0  10     3514.13     3676.22    210.76 o 
  -2   0  10     5799.26     6104.94    125.06 o 
   0   0  10     1156.63     1150.17     32.79 o 
   2   0  10     1793.65     1762.72     65.75 o 
   4   0  10     4143.36     4343.52    125.22 o 
   6   0  10     1420.00     1452.07    132.88 o 
  -6   1  10        0.90       27.64     22.30 o 
  -5   1  10     2060.96     1905.83    103.33 o 
  -4   1  10      237.86      242.21     22.56 o 
  -3   1  10     4361.95     4317.77     97.97 o 
  -2   1  10       75.57       69.56      8.78 o 
  -1   1  10     4159.92     4216.79     98.95 o 
   0   1  10       43.43       35.60      9.61 o 
   1   1  10     2150.22     2133.45     42.28 o 
   2   1  10      125.81      111.71     11.19 o 
   3   1  10     3533.69     3532.03     88.87 o 
   4   1  10       18.39       28.40     13.75 o 
   5   1  10     2956.13     3046.81    115.58 o 
  -5   2  10        0.05       38.12     25.30 o 
  -4   2  10     2746.14     2836.14    120.91 o 
  -3   2  10        0.96        9.81     15.42 o 
  -2   2  10     3432.34     3507.50     62.07 o 
  -1   2  10       66.52       66.27     11.68 o 
   0   2  10     2219.83     2228.15     39.75 o 
   1   2  10        5.10       16.45     14.32 o 
   2   2  10     2404.39     2366.79     43.55 o 
   3   2  10      132.87      131.11     16.61 o 
   4   2  10     2733.58     2757.53     65.23 o 
   5   2  10        5.91       25.30     24.56 o 
  -5   3  10     1182.37     1139.94     93.96 o 
  -4   3  10      142.04      144.48     29.63 o 
  -3   3  10     4227.42     4369.01     68.72 o 
  -2   3  10       82.76       67.77     14.83 o 
  -1   3  10     2625.54     2749.75     60.50 o 
   0   3  10       33.74       19.06     15.13 o 
   1   3  10     1985.90     1886.97     41.63 o 
   2   3  10      299.66      298.40     16.48 o 
   3   3  10     2838.29     2928.24     51.19 o 
   4   3  10        3.89        8.78     19.06 o 
   5   3  10     1902.62     1910.20     88.67 o 
  -4   4  10     1550.76     1448.55     78.36 o 
  -3   4  10        9.70       14.44     14.66 o 
  -2   4  10     2144.91     2201.38     59.62 o 
  -1   4  10      528.61      526.15     21.66 o 
   0   4  10     3313.96     3477.64     67.06 o 
   1   4  10       33.03       37.43     15.40 o 
   2   4  10     2058.55     2149.97     40.76 o 
   3   4  10      297.50      322.16     19.88 o 
   4   4  10     1625.71     1517.02     59.15 o 
  -4   5  10        4.97        0.02     51.99 o 
  -3   5  10     1026.85     1064.94     76.18 o 
  -2   5  10        2.46       22.22     16.22 o 
  -1   5  10     1797.13     1742.00     45.23 o 
   0   5  10       40.08       31.77     18.77 o 
   1   5  10     2801.36     2875.45     75.19 o 
   2   5  10       70.13       75.68     19.43 o 
   3   5  10     1478.40     1454.70     59.84 o 
  -2   6  10     1502.47     1484.20     38.26 o 
  -1   6  10       29.78       58.31     21.22 o 
   0   6  10     1800.82     1786.35     75.98 o 
   1   6  10       54.88       57.31     22.54 o 
   2   6  10     2314.93     2270.00     62.00 o 
  -5   0  11     1971.55     2240.15    145.31 o 
  -3   0  11     1321.41     1239.22     59.49 o 
  -1   0  11     2559.39     2643.86     69.20 o 
   1   0  11     1393.93     1395.98     58.98 o 
   3   0  11     2637.60     2703.41     84.09 o 
   5   0  11     1404.75     1436.07    179.16 o 
  -5   1  11      119.56       87.96     33.11 o 
  -4   1  11     2963.97     2886.86     97.73 o 
  -3   1  11       75.28       81.41     12.07 o 
  -2   1  11      865.36      810.06     25.76 o 
  -1   1  11        1.04       14.24      7.08 o 
   0   1  11      896.08      769.88     41.66 o 
   1   1  11       27.33       35.22      9.97 o 
   2   1  11     3943.54     4032.57     75.78 o 
   3   1  11      177.17      200.24     16.72 o 
   4   1  11     1435.36     1385.10     42.70 o 
   5   1  11       39.94       62.57     35.95 o 
  -5   2  11     1920.10     1633.10    108.84 o 
  -4   2  11        5.39        6.82     23.42 o 
  -3   2  11     2645.37     2724.59     98.48 o 
  -2   2  11      478.74      456.57     22.14 o 
  -1   2  11      428.50      427.37     18.68 o 
   0   2  11      439.97      448.90     27.47 o 
   1   2  11     2837.89     2903.93     52.04 o 
   2   2  11       13.75       23.39     13.62 o 
   3   2  11     2731.12     2790.96     55.44 o 
   4   2  11      287.04      313.78     27.90 o 
  -4   3  11      648.09      537.83     42.01 o 
  -3   3  11      179.27      245.69     30.67 o 
  -2   3  11     2054.65     2026.63     58.48 o 
  -1   3  11        2.15       17.49     10.85 o 
   0   3  11     2125.55     2165.17     45.60 o 
   1   3  11      561.22      529.95     23.05 o 
   2   3  11      881.77      861.12     42.48 o 
   3   3  11       28.44       47.82     17.18 o 
   4   3  11     1845.27     1839.81     91.78 o 
  -3   4  11     1137.78     1128.42    101.30 o 
  -2   4  11       15.50       28.69     21.49 o 
  -1   4  11     1514.63     1545.16     46.03 o 
   0   4  11       18.57       11.27     19.61 o 
   1   4  11     1631.66     1671.30     42.12 o 
   2   4  11      102.04      116.74     20.87 o 
   3   4  11     1116.15     1080.53     45.49 o 
  -2   5  11     1088.52     1026.46     42.13 o 
  -1   5  11       25.03       23.00     20.22 o 
   0   5  11     1322.78     1213.00     46.99 o 
   1   5  11      328.58      311.61     24.57 o 
   2   5  11     1680.25     1615.11     48.95 o 
  -4   0  12     1623.68     1620.14    109.98 o 
  -2   0  12      730.99      661.50     42.70 o 
   0   0  12     4684.40     4931.90    113.79 o 
   2   0  12     2798.71     2789.40    119.79 o 
  -4   1  12       75.15       48.86     38.88 o 
  -3   1  12      955.07      817.91     62.85 o 
  -2   1  12       15.24       26.76     18.02 o 
  -1   1  12     2026.57     2062.20     45.22 o 
   0   1  12       81.49       51.43     17.08 o 
   1   1  12     3196.58     3259.22     86.04 o 
   2   1  12      185.88      147.19     19.73 o 
   3   1  12     1509.96     1378.25     45.83 o 
  -3   2  12        8.34       75.85     29.03 o 
  -2   2  12     1841.07     1639.61     70.56 o 
  -1   2  12       61.23       61.85     16.81 o 
   0   2  12     2230.17     2164.19     46.82 o 
   1   2  12       13.89       36.21     15.96 o 
   2   2  12     2667.22     2686.54     72.42 o 
   3   2  12       61.24       34.92     27.79 o 
  -3   3  12     1108.06     1064.79     98.25 o 
  -2   3  12       13.01       44.41     27.50 o 
  -1   3  12     1729.33     1598.01     53.01 o 
   0   3  12       73.58       57.12     18.93 o 
   1   3  12     2737.22     2716.68     57.49 o 
   2   3  12       25.58       36.47     17.42 o 
  -1   4  12      439.37      379.84     38.53 o 
   0   4  12     1863.92     1776.41     62.80 o 
   1   4  12       18.94       88.23     23.96 o 
  -1   0  13     3136.19     2950.73    148.67 o 
   1   0  13     1062.21      949.07     82.55 o 
  -2   1  13     1598.15     1318.14     85.57 o 
  -1   1  13        1.08       20.24     50.88 o 
   0   1  13     2077.83     1971.49     72.07 o 
   1   1  13       99.74       79.73     23.77 o 
   2   1  13      715.53      612.28     40.17 o 
  -1   2  13     1608.34     1578.70    143.63 o 
   0   2  13        0.27        1.62     33.78 o 
   1   2  13     1162.78     1032.95     43.89 o 
                                                 
